# Supplementary material for: Pollinator-dependent crops significantly contribute to diets and reduce household nutrient deficiencies in sub-Saharan Africa
Source: Sci Rep. 2023 Sep 18;13:15452. doi: 10.1038/s41598-023-41217-y (PMC10507062; doi:10.1038/s41598-023-41217-y)
Supplement: Supplementary file 1 — Supplementary Information 1. [file 41598_2023_41217_MOESM1_ESM.xlsx]

## Sheet: Ethiopia
Table S2: Categorization of crops into PD and PI for Ethiopia
Crop Code	PD (1=Yes)	PI (1=Yes)	Frequency (number of households growing the crop)
MAIZE	1	0	5464
SORGHUM	1	0	3789
TEFF	1	0	3375
COFFEE	0	1	2816
ENSET	0	1	2734
WHEAT	1	0	2282
BARLEY	1	0	2181
HORSE BEANS	0	1	1860
KALE	0	1	1742
BANANAS	1	0	1579
HARICOT BEANS	0	1	1293
GODERE	0	1	1185
GESHO	0	1	1175
RED PEPPER	0	1	1088
MILLET	1	0	1046
PUMPKINS	0	1	1018
FIELD PEAS	1	0	985
AVOCADOS	0	1	939
MANGOS	0	1	924
SWEET POTATO	0	1	895
GARLIC	0	1	836
SUGAR CANE	1	0	709
GREEN PEPPER	0	1	634
SESAME	0	1	607
NUEG	0	1	589
POTATOES	0	1	582
PAPAYA	0	1	558
CACTUS	0	1	534
RAPE SEED	0	1	518
LINESEED	0	1	500
CHICK PEAS	0	1	486
ONION	1	0	399
LENTILS	1	0	375
FENUGREEK	0	1	357
GROUND NUTS	0	1	340
ORANGES	0	1	332
VETCH	0	1	311
RUE	0	1	293
GUAVA	0	1	264
TOMATOES	0	1	236
LEMONS	0	1	228
CABBAGE	0	1	214
BEER ROOT	0	1	192
CASSAVA	0	1	190
CARDAMON	0	1	140
SUNFLOWER	0	1	117
GINGER	0	1	112
PEACH	0	1	108
CORIANDER	0	1	107
OATS	1	0	105
SOYA BEANS	0	1	91
ROMAN	0	1	75
GIBTO	0	1	74
TUMERIC	0	1	55
GISHITA	0	1	54
CARROT	0	1	53
CAULIFLOWER	0	1	48
RICE	1	0	47
SPINACH	0	1	47
PINAPPLES	0	1	39
BLACK CUMIN	0	1	27
APPLES	0	1	27
CITRON	0	1	24
LETTUCE	0	1	23
MANDARINS	0	1	22
WHITE LUMIN	0	1	14
FENNEL	0	1	11
TIMIZ KIMEM	0	1	3
MEGO	0	1	1
BLACK PEPPER	0	1	1
GREEN BEANS	0	1	1
Total number	13	58
Notes: PD is pollinator dependent crops. PI=Pollintor independent crops

## Sheet: Nigeria
Table S3: Categorization of crops into PD and PI in Nigeria
Crop type	PI (1=Yes)	PD (1=Yes)	Frequency (number of households growing the crop)
CASSAVA OLD	0	1	1310
MAIZE	1	0	1223
YAM	0	1	1114
GUINEA CORN/SORGHUM	1	0	975
BEANS/COWPEA	0	1	695
MILLET/MAIWA	1	0	627
GROUND NUT/PEANUTS	0	1	381
RICE	1	0	298
COCOYAM	1	0	234
OIL PALM TREE	0	1	200
PUMPKIN	0	1	160
PEPPER	0	1	131
OKRO	0	1	117
COCOA	0	1	114
PLANTAIN	0	1	107
SOYA BEANS	0	1	98
MELON	0	1	88
BEENI-SEED/SESAME	0	1	85
KOLANUT	0	1	72
ORANGE	0	1	66
POTATO	0	1	47
BAMBARA NUT	0	1	47
BANANA	0	1	44
TOMATO	0	1	42
SWEET POTATO	0	1	39
MANGO	0	1	34
PEAR	0	1	30
ONION	1	0	21
ACHA	1	0	20
PINEAPPLE	0	1	19
COCONUT	0	1	19
CASHEW	0	1	17
PAWPAW	0	1	17
COTTON	0	1	16
GARDEN EGG	0	1	16
AGBONO(ORO SEED)	0	1	16
SUGAR CANE	1	0	9
GINGER	1	0	7
CUCUMBER	0	1	7
PIGEON PEA	0	1	6
CABBAGE	0	1	5
OIL BEAN	0	1	5
GUAVA	0	1	4
CARROT	0	1	3
ZOBO	0	1	2
WALNUT	1	0	1
WHEAT	1	0	1
	11	36
Notes: PD is pollinator dependent crops. PI=Pollintor independent crops

## Sheet: Tanzania
Table S4: Categorization of crops into PD and PI in Tanzania
Crop type	PI	PD	Frequency (number of households growing the crop)
Maize	1	0	1698
Cassava	0	1	938
Banana	1	0	797
Mango	0	1	699
Beans	0	1	644
Paddy	1	0	484
Groundnut	0	1	423
Cashewnut	0	1	299
Papaw	0	1	299
Sorghum	1	0	297
Sweet Potatos	0	1	294
Orange	0	1	283
Coconut	0	1	269
Avocado	0	1	186
Cowpeas	0	1	180
Guava	0	1	174
Sunflower	0	1	173
Pigeon pea	0	1	167
Coffee	0	1	166
Sugar Cane	1	0	124
Bambara nuts	0	1	90
Simsim	0	1	72
Pumpkins	0	1	70
Pineapple	0	1	66
Palm Oil	0	1	62
Cocoyams	0	1	61
Bulrush Millet	1	0	60
Mandarin	0	1	59
Green gram	0	1	57
Tomatoes	0	1	52
Durian	0	1	51
Finger Millet	1	0	47
Irish potatos	0	1	40
Passion Fruit	0	1	34
Amaranths	0	1	32
Clove	0	1	29
Yams	0	1	27
Rambutan	0	1	21
Wheat	1	0	19
Plums	0	1	18
Onions	1	0	17
Peaches	0	1	17
Pears	0	1	16
Okra	0	1	16
Chick peas	0	1	15
Field peas	1	0	15
Cocoa	0	1	13
Fiwi	1	0	12
Star fruit	0	1	12
Cardamom	0	1	12
Tamarin	0	1	12
Soyabeans	0	1	11
Cucumber	0	1	11
Bread fruit	1	0	9
Cabbage	0	1	9
Spinach	0	1	9
Cinamon	0	1	8
Black Pepper	0	1	8
Malay apple	0	1	8
Tea	1	0	8
Grapes	1	0	7
Apples	0	1	6
Chillies	0	1	5
Bilimbi	0	1	5
Water Mellon	0	1	4
Carrot	0	1	2
Grapefruit	0	1	2
Egg Plant	0	1	1
	14	54
Notes: PD is pollinator dependent crops. PI=Pollintor independent crops

## Sheet: Malawi
Table S5: Categorization of crops into PD and PI in Malawi
Crop type	PI (1=Yes)	PD (1=Yes)	Frequency (number of households growing the crop)
Maize	1	0	2342
Groundnut	0	1	768
Pigeonpea	0	1	441
Mango	0	1	407
Tobacco	1	0	383
Cassava	0	1	316
Nkhwani/Pumpkin	0	1	217
Sorghum	1	0	192
Bean	0	1	187
Soya bean	0	1	175
Banana	0	1	167
Sweet potato	0	1	162
Rice	1	0	117
Papaya	0	1	104
Cowpea	0	1	80
Apple	0	1	76
Avocado	0	1	68
Guava	0	1	55
Cotton	0	1	53
Orange	0	1	49
Finger millet	1	0	35
Pearl millet	1	0	27
Sunflower	0	1	26
Tomato	0	1	26
Irish potato	0	1	25
Masau/Ziziphus mauritiana	0	1	25
Groundbean/Bambaranut	0	1	22
Okra	0	1	15
Lemon	0	1	12
Tangerena	0	1	11
Peach	0	1	5
Sugarcane	1	0	4
Paprika	0	1	4
Cucumber	0	1	4
Wheat	1	0	3
Onion	1	0	3
Eggplant	0	1	3
Pineapple	0	1	2
Tanaposi/Brassica chinensis	0	1	2
	9	30
Notes: PD is pollinator dependent crops. PI=Pollintor independent crops
